# Supplementary material for: miR-29b and miR-29c Are Involved in Toll-Like Receptor Control of Glucocorticoid-Induced Apoptosis in Human Plasmacytoid Dendritic Cells
Source: PLoS One. 2013 Jul 23;8(7):e69926. doi: 10.1371/journal.pone.0069926 (PMC3720938; doi:10.1371/journal.pone.0069926)
Supplement: Table S2 — 36 miRNAs were inhibited by CpG stimulation. (XLS) [file pone.0069926.s007.xls]

## Sheet: Sheet1
name	Control	Dex	Dex+CpG
hsa-let-7a	1.37226	5.81463	2.62249
hsa-miR-1	0.348279	2.19168	0.934954
hsa-miR-101	1.90615	5.68979	2.78784
hsa-miR-1206	0.497393	1.16015	0.500912
hsa-miR-1282	0.0531804	0.213115	0.0863222
hsa-miR-134	0.31074	1.10593	0.463222
hsa-miR-148a	0.17414	0.706179	0.267477
hsa-miR-16-1*	0.080292	0.336696	0.125228
hsa-miR-19b	0.229406	0.6343	0.314894
hsa-miR-211	0.0406674	0.139975	0.0486322
hsa-miR-214*	0.124088	0.261034	0.0790274
hsa-miR-28-5p	0.092805	0.25599	0.116717
hsa-miR-29b	0.0479666	0.153846	0.0303951
hsa-miR-29c	0.088634	0.363178	0.154407
hsa-miR-30a*	0.0667362	0.411097	0.0924012
hsa-miR-3125	0.0865485	1.04666	0.331915
hsa-miR-3144-5p	1.61627	8.73644	3.71429
hsa-miR-3146	1.56934	5.07945	2.44255
hsa-miR-320c	5.63295	11.8903	5.65106
hsa-miR-331-5p	1.05422	3.93947	1.44559
hsa-miR-338-3p	0.0354536	0.192938	0.0607903
hsa-miR-3666	0.55683	1.77554	0.503343
hsa-miR-378c	0.331595	1.31274	0.652888
hsa-miR-379*	0.0625652	0.155107	0.0680851
hsa-miR-380*	1.00104	4.51198	2.06079
hsa-miR-409-5p	0.298227	1.28752	0.624924
hsa-miR-4254	0.217935	0.667087	0.179939
hsa-miR-4274	0.0448384	0.127364	0.0595745
hsa-miR-518a-5p/hsa-miR-527	0.16684	0.687264	0.318541
hsa-miR-518f*	0.00521376	0.138714	0.0632219
hsa-miR-520b/hsa-miR-520c-3p	2.23045	5.22194	1.77751
hsa-miR-532-5p	0.404588	0.978562	0.425532
hsa-miR-574-3p	0.114703	0.300126	0.115502
hsa-miR-675	0.294056	1.10719	0.365957
hsa-miR-708*	0.12513	0.59773	0.257751
hsa-miR-765	0.618352	3.36192	1.26687
