# Supplementary material for: miR-29b and miR-29c Are Involved in Toll-Like Receptor Control of Glucocorticoid-Induced Apoptosis in Human Plasmacytoid Dendritic Cells
Source: PLoS One. 2013 Jul 23;8(7):e69926. doi: 10.1371/journal.pone.0069926 (PMC3720938; doi:10.1371/journal.pone.0069926)
Supplement: Table S3 — miRNA array analysis of miRNA expression in pDCs after stimulation with Dex alone or in combination with CpG. (XLSX) [file pone.0069926.s008.xlsx]

## Sheet: Control VS Dex
Dex induced miRNAs (2 folds upregulated)
NAME	control (Normalized)	Dex (Normalized)
hsa-miR-921	1.22419	2.50694
hsa-miR-31	0.530761	1.11223
hsa-miR-24	2.49531	6.36948
hsa-miR-27b	0.34098	1.21816
hsa-miR-30e	1.61522	3.25095
hsa-miR-125b	2.99687	8.05927
hsa-miRPlus-D1090	0.169969	0.596469
hsa-miR-574-5p	0.120959	0.257251
hsa-miR-320c	5.63295	11.8903
hsa-miRPlus-B1114	0.591241	1.20555
ebv-miR-BART2-3p	0.522419	1.13241
hsa-miR-30a	0.989572	2.84237
hsa-miR-518a-5p/hsa-miR-527	0.16684	0.687264
hsa-miR-4326	0.0667362	0.185372
hsa-miR-380*	1.00104	4.51198
hsa-miR-320b	2.84984	7.6116
hsa-miR-152	1.16893	2.56368
hsa-miR-27a	0.0729927	0.283733
hsa-miR-101	1.90615	5.68979
hsa-miR-29b	0.0479666	0.153846
hsv1-miR-H7*	0.088634	0.179067
hsa-miR-92a	0.162669	0.452711
hsa-miR-20b	0.0771637	0.162673
hsa-miR-23a	0.803962	1.68222
hsa-miR-518f*	0.00521376	0.138714
hsa-miR-664	0.0771637	0.190416
hsa-miR-376c	0.196038	0.445145
hsa-miR-125a-5p	3.58811	8.39849
hsa-miR-128	0.703858	1.82598
hsa-miR-532-5p	0.404588	0.978562
hsa-miR-148b	1.10949	2.53342
hsa-miR-542-3p	0.258603	0.943253
hsa-miR-518c*	5.34098	14.8008
hsa-miR-3153	0.831074	1.79571
hsv2-miR-H25	0.0521376	0.160151
hsa-miR-3679-5p	0.0302398	0.129887
hsa-miR-3908	3.55683	9.36192
hsa-miR-3674	1.74765	5.18663
hsa-miR-1249	0.0938478	0.208071
hsa-miR-874	0.133472	0.336696
hsa-miR-486-5p	0.381648	1.00252
hsa-miR-518d-5p/hsa-miR-520c-5p/hsa-miR-526a	0.415016	1.43506
hsa-miR-4274	0.0448384	0.127364
hsa-miR-3620	0.184567	0.40227
hsa-miR-98	2.46194	5.89281
hsa-miR-21	1.70177	4.57377
hsa-miR-433	5.32013	11.5574
hsa-miR-9	17.8592	50.7226
hsa-miR-137	0.179353	0.716267
hsa-miR-625*	0.0302398	0.172762
hsa-miR-214*	0.124088	0.261034
hsa-miR-550a	0.0875912	0.224464
hsa-miR-665	0.189781	0.421185
hsa-miR-3675-3p	0.0312826	0.161412
hsa-miR-30d	1.36705	3.40731
hsa-miR-219-5p	0.135558	0.34174
hsa-miR-19b	0.229406	0.6343
hsa-miR-641	0.175182	0.394704
hsv1-miR-H8*	0.0709072	0.19546
hsa-let-7d	3.1512	7.47919
hsa-miR-28-3p	0.080292	0.204288
hsa-miR-16-1*	0.080292	0.336696
hsa-miR-495	0.377477	0.820933
hsa-miR-485-5p	0.0531804	0.269861
hsa-miR-331-5p	1.05422	3.93947
hsa-miR-376b	0.183525	0.398487
hsa-miR-378b	0.274244	0.552333
hsa-miR-1	0.348279	2.19168
hsa-miR-219-2-3p	4.63087	13.2673
hsa-miR-675	0.294056	1.10719
hsa-miR-30a*	0.0667362	0.411097
hsa-miR-134	0.31074	1.10593
hsa-miR-148a	0.17414	0.706179
hsa-miR-421	0.649635	1.43884
hsa-miR-211	0.0406674	0.139975
hsa-miR-361-3p	0.162669	0.403531
hsa-miR-133a	0.194995	0.47541
hsa-miR-3065-3p	0.768509	2.25599
hsa-miR-26a	1.08655	2.60782
hsa-miR-4254	0.217935	0.667087
hsa-miRPlus-I874*	0.0750782	0.335435
hsa-miR-3666	0.55683	1.77554
hsa-miRPlus-D1120	1.04171	2.7768
hsa-miR-99a	1.62878	3.94578
hsa-miR-708*	0.12513	0.59773
hsa-miR-29c	0.088634	0.363178
hsa-miR-1282	0.0531804	0.213115
hsa-miR-320a	4.49844	9.86129
hsa-miR-505*	3.40146	7.22699
hsa-miR-126	2.82482	7.13241
hsa-let-7c	5.89572	14.2522
hsa-miR-4258	0.0531804	0.153846
hsa-miR-765	0.618352	3.36192
hsa-miR-3688	0.134515	0.441362
hsa-let-7f	0.635036	2.50946
hsa-miR-411*	0.0709072	0.204288
hsa-miR-16	1.16267	2.70996
hsa-miR-215	0.0729927	0.168979
hsv1-miR-H2	0.164755	0.706179
hsa-miR-451	1.89468	3.93569
hsa-miR-1281	0.092805	0.210593
hsa-miR-223	0.301356	0.732661
hsa-miR-1206	0.497393	1.16015
hsa-miR-133b	1.07195	2.23455
hsa-miR-3144-5p	1.61627	8.73644
hsa-let-7a	1.37226	5.81463
hsa-miR-3146	1.56934	5.07945
hsa-miR-323b-3p	0.088634	0.331652
hsa-miR-4286	0.0458811	0.139975
hsa-miR-222*	2.75078	5.72636
hsa-miR-93	1.84463	4.41488
hsa-miR-873	0.107404	0.266078
hsa-miR-103-as	3.85923	9.14628
hsv2-miR-H7-3p	0.0771637	0.249685
hsa-miR-3168	0.106361	0.226986
hsa-miR-4257	0.115746	0.272383
hsa-miR-338-3p	0.0354536	0.192938
hsa-miR-30b	1.0219	2.21059
hsa-miR-3125	0.0865485	1.04666
hsa-miR-3161	0.952033	1.9319
hsa-miR-3653	6.60167	14.3216
hsa-miRPlus-I382*	1.69135	3.7314
hsa-miR-409-5p	0.298227	1.28752
hsa-miR-574-3p	0.114703	0.300126
hsa-miRPlus-J135a-2*	0.0218978	0.174023
hsa-miR-379*	0.0625652	0.155107
hsa-miR-106a	0.765381	1.65322
hsa-miR-17	1.29614	3.11854
hsa-miR-520b/hsa-miR-520c-3p	2.23045	5.22194
hsa-miR-28-5p	0.092805	0.25599
hsa-miR-3074	0.851929	2.08953
hsa-miR-378c	0.331595	1.31274
Dex inhibited miRNAs(2 folds down regulated)
hsa-miR-181a-2*	0.577685	0.205549
hsa-miR-502-5p	0.678832	0.197982
hsa-miR-586	0.671533	0.325347
hsa-miR-3927	0.115746	0.0529634
hsa-miR-147b	2.14077	0.620429
hsa-miR-1204	0.643379	0.197982
hsa-miR-7-2*	0.846715	0.187894
hsa-miR-3179	0.256517	0.0592686
hsa-miR-335*	13.0365	5.38083
hsa-miR-668	0.601668	0.119798
hsa-miR-29a*	0.366006	0.128625
hsa-miR-302a	4.93743	1.83607
hsa-miR-3119	0.672576	0.0970996
hsa-miR-1246	12.4098	1.92812
hsa-miRPlus-I1247*	0.394161	0.189155
hsa-miR-516a-3p/hsa-miR-516b*	0.242961	0.118537
hsa-miR-376a	0.288843	0.124842
hsa-miR-20b*	0.817518	0.377049
hsa-miR-649	0.308655	0.0819672
hsv2-miR-H4-5p	0.302398	0.127364
hsa-miR-767-5p	0.805005	0.301387
hsa-miR-639	0.142857	0.0680958
hsa-miR-4307	0.597497	0.242119
hsa-miR-1260b	0.275287	0.131148
hsa-miR-302d	0.173097	0.0718789
hsa-miR-302a*	0.1439	0.0441362
hsa-miR-1293	0.418144	0.165195
ebv-miR-BART19-3p	50.0396	17.203
hsa-let-7d*	3.39937	1.16772
hsa-miR-491-5p	0.481752	0.235813
kshv-miR-K12-1*	0.511992	0.13367
hsa-miR-4275	0.607925	0.252207
hsa-miR-3605-3p	0.667362	0.21942
hsa-miR-720	0.280501	0.0680958
hsa-miR-3913	0.225235	0.107188
hsa-miR-1197	0.104275	0.0466583
hsa-miR-92a-1*	1.34202	0.590164
hsa-miR-548b-5p	0.109489	0.0277427
hsa-miR-371-3p	2.86757	0.827238
hsa-miR-4252	0.210636	0.0504414
hsa-miR-3675-5p	0.736184	0.344262
hsa-miR-576-5p	0.347237	0.134931
hsa-miR-489	0.282586	0.107188
hsa-miR-1973	1.40042	0.489281
hsa-miR-764	1.92701	0.422446
hsa-miR-614	0.283629	0.0781841
hsa-miR-342-5p	0.422315	0.190416
hsa-miR-1264	5.92596	1.87011
hsa-miR-500a	0.748697	0.276166
hsa-miR-1299	2.16475	0.785624
hsa-miR-595	0.427529	0.168979
hsa-miR-1257	0.350365	0.128625
hsa-miR-302f	0.158498	0.0491803
hsa-miR-208b	0.507821	0.15889
hsa-miR-200c*	0.13243	0.0580076
hsa-miR-423-3p	4.54327	1.65322
hsa-miR-135a	0.636079	0.284994
hsv2-miR-H2	0.500521	0.123581
hsa-miR-3183	0.168926	0.0416141
hsa-miR-299-3p	0.98123	0.190416
hcmv-miR-UL36	0.335766	0.160151
hsa-miR-635	1.48071	0.656999
hsa-miR-25*	0.569343	0.218159
hsa-miR-208a	0.41293	0.181589
hsa-miR-556-3p	13.5975	5.1488
hsa-miR-1184	0.764338	0.141236
hsa-miR-3130-5p	0.200209	0.074401
hsa-miR-3668	2.88947	0.798235
kshv-miR-K12-6-3p	4.97602	1.24968
hsa-miR-576-3p	0.391032	0.181589
hsa-miR-196a*	0.769552	0.370744
hsa-miR-182*	0.234619	0.0870113
hsa-miR-1301	1.54432	0.43884
hsa-miR-34a*	0.126173	0.0479193
hsa-miR-520e	1.27633	0.563682
hsa-miR-3176	0.109489	0.0126103
hsa-miRPlus-I107*	1.05735	0.35309
hsa-miR-4284	0.226277	0.0290038
hsa-miR-135a*	1.55162	0.760404
hsa-miR-374b*	1.5245	0.572509
hsa-miR-32*	7.18144	3.05927
ebv-miR-BART8*	3.64129	0.982346
hsa-miR-218-2*	0.947862	0.359395
hsa-miR-618	1.3316	0.583859
hsa-miR-606	0.182482	0.0693569
hsa-miR-552	0.738269	0.361917
hsa-miR-337-5p	0.32951	0.103405
hsa-miR-584	26.7935	12.2282
hsv2-miR-H5	0.363921	0.0819672
hsv2-miR-H11*	0.130344	0.0176545
hsa-miRPlus-J1004	0.506778	0.107188
hsa-miR-585	0.244004	0.102144
hsa-miR-1321	1.68822	0.655738
hsa-miR-942	1.30657	0.653216
hsa-miR-191*	8.33785	4.08449

## Sheet: Dex VS Dex+CpG
CpG+Dex upregulated miRNAs (2 folds upregulated)
NAME	control (Normalized)	Dex (Normalized)
hsa-miR-181a-2*	0.205549	0.514286
hsa-miR-586	0.325347	0.789058
hsa-miR-634	0.240858	0.654103
hsa-miR-10a*	0.432535	1.2462
hsa-miR-1236	0.0252207	0.76231
hsa-miR-7-2*	0.187894	0.618845
hsa-miR-3179	0.0592686	0.295441
hsa-miR-302a	1.83607	4.61277
hsa-miR-3119	0.0970996	0.243161
hsa-miR-4279	0.214376	0.559271
hsa-miR-92b*	0.301387	0.696657
hsa-miR-302c*	0.0403531	0.179939
hsa-miR-302d	0.0718789	0.175076
hsa-miR-302a*	0.0441362	0.138602
hsa-miRPlus-J204*	16.4262	44.3526
hsa-miR-34c-5p	0.467844	1.0079
ebv-miR-BART19-3p	17.203	36.552
hsa-let-7d*	1.16772	3.11733
kshv-miR-K12-2*	0.131148	0.273556
hsa-miR-491-5p	0.235813	0.492401
hsa-miR-4275	0.252207	0.510638
hsa-miR-3692	0.0983607	0.222492
hsa-miR-1197	0.0466583	0.125228
hsa-miR-489	0.107188	0.322188
hsa-miR-764	0.422446	0.905775
hsa-miR-1285	0.0769231	0.212766
hsa-miR-1264	1.87011	3.93313
hsa-miR-154*	0.351828	0.902128
hsa-miR-208b	0.15889	0.533739
hsa-miR-135a	0.284994	0.600608
hsa-miR-3183	0.0416141	0.153191
ebv-miR-BHRF1-3	11.4199	27.2754
hsa-miR-1184	0.141236	0.322188
hsa-miR-4268	0.715006	1.51611
hsa-miRPlus-I107*	0.35309	0.764742
hsa-miR-877*	0.124842	0.363526
hsa-miR-450a	0.41488	0.882675
hsa-miR-584	12.2282	29.104
hsa-miR-492	1.42749	3.0614
hsa-miRPlus-G1079-5p	0.15889	0.331915
CpG+Dex down regulated miRNAs (2 folds down regulated)
hsa-miR-218	27.0441	11.8322
hsa-miRPlus-D1090	0.596469	0.296657
ebv-miR-BART16	0.325347	0.149544
hsa-miR-320c	11.8903	5.65106
hsa-miR-658	0.721311	0.316109
hsa-miR-518a-5p/hsa-miR-527	0.687264	0.318541
hsa-miR-3169	5.314	2.50091
hsa-miR-380*	4.51198	2.06079
hsa-miR-101	5.68979	2.78784
hsa-miR-29b	0.153846	0.0303951
hsa-miR-1260b	0.131148	0.0486322
hsa-miR-518f*	0.138714	0.0632219
hsa-miR-532-5p	0.978562	0.425532
hsv2-miR-H25	0.160151	0.0583587
hsa-miR-4274	0.127364	0.0595745
hsa-miR-214*	0.261034	0.0790274
hsa-miR-19b	0.6343	0.314894
hsa-miR-1280	0.441362	0.131307
hsa-miR-16-1*	0.336696	0.125228
hsa-miR-331-5p	3.93947	1.44559
hsa-miR-1	2.19168	0.934954
hsa-miR-675	1.10719	0.365957
hsa-miR-30a*	0.411097	0.0924012
hsa-miR-134	1.10593	0.463222
hsa-miR-148a	0.706179	0.267477
hsa-miR-541*	0.392182	0.149544
hsa-miR-211	0.139975	0.0486322
hsa-miR-4254	0.667087	0.179939
hsa-miR-3917	4.33039	2.14347
hsa-miR-3666	1.77554	0.503343
hsa-miR-708*	0.59773	0.257751
hsa-miR-29c	0.363178	0.154407
hsa-miR-1282	0.213115	0.0863222
hsa-miR-1915	0.134931	0.0291793
hsa-miR-765	3.36192	1.26687
hsa-miR-141	0.200504	0.0717325
hsa-miR-1206	1.16015	0.500912
hsv1-miR-H7	0.467844	0.227356
hsa-miR-1260	0.263556	0.0887538
hsa-miR-3144-5p	8.73644	3.71429
hsa-let-7a	5.81463	2.62249
hsa-miR-3146	5.07945	2.44255
hsa-miR-3670	5.52585	2.74286
hsv2-miR-H7-3p	0.249685	0.121581
hsa-miR-338-3p	0.192938	0.0607903
hsa-miR-3125	1.04666	0.331915
hsa-miRPlus-I382*	3.7314	1.80182
hsa-miR-409-5p	1.28752	0.624924
hsa-miR-1243	0.20681	0.0924012
hsa-miR-574-3p	0.300126	0.115502
hsa-miRPlus-J135a-2*	0.174023	0.0778116
hsa-miR-1322	0.856242	0.406079
hsa-miR-379*	0.155107	0.0680851
hsa-miR-520b/hsa-miR-520c-3p	5.22194	1.77751
hsa-miR-28-5p	0.25599	0.116717
hsa-miR-378c	1.31274	0.652888
hsa-miR-3126-3p	14.8197	5.02249
